# Supplementary material for: Molecular Classification Based on the Gene Expression Profiles in Canine Histiocytic Sarcoma Cells
Source: Vet Comp Oncol. 2025 Jun 11;23(3):465–75. doi: 10.1111/vco.13071 (PMC12378086; doi:10.1111/vco.13071)
Supplement: Supplementary file 2 — Table S1. RNA integrity numbers, total read counts, and mapping rates obtained by RNA‐sequencing analysis. Table S2. Primer pairs used for reverse transcirpt quantitative polymerase chain reaction. Table S3. Differentially expressed genes upregulated in Group A compared to Group B. Table S4. Differentially expressed genes downregulated in Group A compared to Group B. Table S5. Biological process terms that were enriched with differentially expressed genes in gene ontology analysis. Table S6. Cellular component terms that were enriched with differentially expressed genes in gene ontology analysis. Table S7. Molecular function terms that were enriched with differentially expressed genes in gene ontology analysis. Table S8. Pathways enriched with differentially expressed genes in kyoto encyclopedia of genes and genomes (KEGG) pathway analysis. [file VCO-23-465-s001.xlsx]

## Sheet: Suppl 1
Supplementary Table 1. RNA integrity numbers, total read counts, and mapping rates obtained by RNA-sequencing analysis.
Cell lines	RNA integrity number	Total read counts	Trimmed read counts	Trimming rate (%)	Mapping rate (%)
CHS2	9.3	17024627	16537806	0.971405	97.49
CHS3	9.5	21294540	20659981	0.970201	97.6
CHS4	9.2	17007963	16522513	0.971457	97.68
CHS5	9.4	16436862	15919968	0.968553	97.51
CHS6	9.2	17923155	17443933	0.973262	97.64
CHS7	9.6	17719552	17093097	0.964646	97.66
CHS8	9.2	18170638	17627287	0.970097	97.49
DH82	9.7	13678621	13269373	0.970081	97.49
DHS1	9.5	19257325	18655692	0.968758	97.5
DHS2	9.4	19009639	18446059	0.970353	97.82
MHT2	9.1	17802869	17280162	0.970639	95.93

## Sheet: Suppl 2
Supplementary Table 2. Primer pairs used for reverse transcirpt quantitative polymerase chain reaction.
Gene	Forward	Reverse	Product size (bp)
CREC7A	GGAGGATGGCTCAGTGTTCTC	CAATCAGCAGCACCAAACACA	105
TLR4	GCATGCAGGTGGTTGCTAAC	GGGGGTTAAAGCTCAGGTCC	111
CCL3	CAAGCAGATTCCACGCAAGTT	TAATACCGGGCTTGGAGCAT	71
CCL4	CGTCCTTTCTCTCCTTGTGC	GAATCTTCCGCAGGGTGTAA	113
CCL5	GGTCTCCGCAGCTACCTTT	AAAGCAGCAGGGTGTGGT	100
CCL7	ATCACCAGCAGCTATTGTCCC	CACAGACGTCCTTAGCCAGTT	67
RPL32	TGGTTACAGGAGCAACAAGAAA	GCACATCAGCAGCACTTCA	100

## Sheet: Suppl 3
Supplementary Table 3. Differentially expressed genes upregulated in Group A compared to Group B.
ENSEMBL Gene ID	Gene symbol	A.value	M.value	FDR
ENSCAFG00000017712	IGSF6	4.32642	8.60392	0.00239598
ENSCAFG00000011210	UNC93B1	9.40341	4.57006	0.00392298
ENSCAFG00000016764	SLC49A3	5.31009	8.19216	0.00394219
ENSCAFG00000001522	NCF4	-8.33613	17.061	0.00394219
ENSCAFG00000005415	ARRB1	5.06617	9.70432	0.0046833
ENSCAFG00000018219	CSF1R	9.91516	7.44616	0.00558534
ENSCAFG00000013314	NCF2	8.65554	4.8901	0.00589213
ENSCAFG00000008804	MARCHF1	5.332	7.72875	0.00789047
ENSCAFG00000006704	NFKBID	8.75024	3.94102	0.00834479
ENSCAFG00000002283	FGD3	-8.33613	14.8408	0.00847258
ENSCAFG00000009680	GCNT2	3.96536	7.5027	0.00847258
ENSCAFG00000013819	FMNL1	9.01077	4.46936	0.00848698
ENSCAFG00000018540	MYO1F	5.63362	9.6693	0.00848698
ENSCAFG00000028607	GMFG	8.21007	4.66525	0.00911812
ENSCAFG00000015163	CFP	6.36136	9.11755	0.00987693
ENSCAFG00000003709	CD37	7.31475	6.26922	0.0102631
ENSCAFG00000010231	KCNQ1	5.49056	10.5531	0.0103325
ENSCAFG00000011943	TRAF3IP3	5.52725	5.83566	0.0112405
ENSCAFG00000003518	TLR4	6.81277	7.19753	0.0138046
ENSCAFG00000012844	IL10RA	6.44006	4.62821	0.0139673
ENSCAFG00000011504	FCGR1A	7.65701	7.42935	0.0158108
ENSCAFG00000014463	PTPN6	9.80303	5.22163	0.0166519
ENSCAFG00000016309	DOK3	6.0634	5.93277	0.0166519
ENSCAFG00000031101	CD48	6.64227	8.21268	0.019083
ENSCAFG00000011895	PTAFR	3.6476	9.68284	0.0194469
ENSCAFG00000024903	MAFB	8.61801	5.15908	0.0210581
ENSCAFG00000005466	KYNU	5.08562	7.74323	0.0215251
ENSCAFG00000000842		10.1591	2.20708	0.0215251
ENSCAFG00000015049	CDA	7.7367	5.40955	0.0215251
ENSCAFG00000003374	IKZF1	7.08361	6.82035	0.0215251
ENSCAFG00000019919	IRF8	4.25459	8.08116	0.0233284
ENSCAFG00000011727	MILR1	7.28103	4.44194	0.0244489
ENSCAFG00000011039	ITGB2	9.34594	8.08894	0.0244489
ENSCAFG00000019526	FUT7	3.79223	9.9721	0.0269484
ENSCAFG00000008302	MEF2C	7.52301	3.99326	0.0298809
ENSCAFG00000018167	CCL3	6.46436	8.5007	0.0302002
ENSCAFG00000010603	RGS1	7.24094	4.94099	0.0302002
ENSCAFG00000010972	TCIRG1	11.5071	2.13112	0.0302209
ENSCAFG00000013940	CLEC4E	5.636	7.22928	0.0302209
ENSCAFG00000001699	OSTF1	9.93423	2.42777	0.0326482
ENSCAFG00000013504	CLEC7A	4.87306	7.31811	0.0328961
ENSCAFG00000013805	CCR1	6.99527	5.70033	0.0328961
ENSCAFG00000009036	PLCB2	6.85832	6.00092	0.0328961
ENSCAFG00000016881	ITGAM	8.13002	8.66209	0.0328961
ENSCAFG00000029582		3.56604	9.51972	0.0337388
ENSCAFG00000001508	RAC2	6.68574	8.2996	0.0338434
ENSCAFG00000018348	CCL7	11.9123	4.59608	0.0348629
ENSCAFG00000012883	ARHGDIB	8.83691	4.90908	0.0389523
ENSCAFG00000016603	ITGAL	5.22821	7.38454	0.0420158
ENSCAFG00000016961	LCP2	6.67019	6.41652	0.0433478
ENSCAFG00000008984		7.06749	3.58004	0.0433781
ENSCAFG00000010949	SLC37A2	10.4201	5.4619	0.0433781
ENSCAFG00000019422	TNFRSF14	5.26914	8.29359	0.0455062
ENSCAFG00000013490	NIBAN1	9.00848	3.48763	0.0463347
ENSCAFG00000011751	CD86	8.4661	3.77453	0.0481521
ENSCAFG00000002435	HAAO	5.95672	6.56657	0.0483922
ENSCAFG00000010589	FGD4	7.09696	4.07079	0.0484066
ENSCAFG00000015410	RCSD1	5.74633	8.42078	0.0492393
ENSCAFG00000013410	RGL1	9.26822	3.62132	0.0492713
ENSCAFG00000013833	IL16	4.32708	10.2261	0.0499284
ENSCAFG00000029284	SAT1	9.38682	4.09911	0.0499284
ENSCAFG00000011155	STARD9	7.77567	4.03336	0.0499284
ENSCAFG00000041196		7.82402	3.39614	0.0499284
ENSCAFG00000024792		8.99212	6.02558	0.0499284
ENSCAFG00000005889	RHOG	8.33877	2.13099	0.0505897
ENSCAFG00000014175	ITGA4	7.41255	6.85952	0.051067
ENSCAFG00000008880	PIK3AP1	6.88753	7.62661	0.051067
ENSCAFG00000023602		-8.33613	12.4232	0.051067
ENSCAFG00000007905	GLRX	8.97879	2.77855	0.0516724
ENSCAFG00000014405	GPR34	-8.33613	14.7709	0.0517329
ENSCAFG00000006052	RASSF2	6.03612	6.02951	0.0517329
ENSCAFG00000004384	CTSC	11.0694	3.66031	0.0523885
ENSCAFG00000004159	DNMT3A	8.04113	2.08942	0.0525133
ENSCAFG00000011698	TLR7	4.70515	10.9823	0.0525133
ENSCAFG00000014493		-8.33613	16.6644	0.053213
ENSCAFG00000016422	TNFRSF1B	7.68529	4.62191	0.0555698
ENSCAFG00000019989	PLCG2	8.01696	4.46073	0.0555698
ENSCAFG00000002595	TMEM150B	5.11985	5.8963	0.0558236
ENSCAFG00000002834		-8.33613	13.7536	0.0561356
ENSCAFG00000023363	CNDP2	11.2584	1.97802	0.0566107
ENSCAFG00000044944		-8.33613	12.4071	0.0570945
ENSCAFG00000005704	STING1	6.01072	6.4235	0.0570945
ENSCAFG00000000075	TNFRSF11A	6.87838	5.0893	0.0588846
ENSCAFG00000043525		-8.33613	14.13	0.0588846
ENSCAFG00000009168	ARSB	8.72615	2.13762	0.0605261
ENSCAFG00000014076	CTSH	10.4706	3.57021	0.0605261
ENSCAFG00000010958	RIN3	8.86313	1.72547	0.0611977
ENSCAFG00000013968	CD163	9.53756	7.50694	0.0632746
ENSCAFG00000016425	RGS14	6.74199	4.73593	0.0643035
ENSCAFG00000006790	STARD7	10.2017	1.84136	0.0647181
ENSCAFG00000010292	DOCK10	10.1741	2.04361	0.0671259
ENSCAFG00000011559	HCLS1	9.08737	5.58226	0.068055
ENSCAFG00000015727	ARHGEF10L	7.41974	4.45553	0.0708141
ENSCAFG00000010711	ATP6V1A	9.49731	1.83506	0.0710177
ENSCAFG00000013418	NFKBIA	8.9273	4.14304	0.0713506
ENSCAFG00000032693	AIF1	8.28778	6.10282	0.0713506
ENSCAFG00000005909	RASGRP4	6.9081	4.30847	0.0760562
ENSCAFG00000016556	AQP9	3.20907	8.80578	0.0781696
ENSCAFG00000006691	SLC46A3	7.14754	4.31651	0.078308
ENSCAFG00000011995	THEMIS2	7.91419	4.5556	0.078308
ENSCAFG00000000100	SEC11C	9.96148	2.33132	0.0784351
ENSCAFG00000012039	ZNF710	9.70512	1.89222	0.0808484
ENSCAFG00000017455	GAS7	7.23357	5.69687	0.0816253
ENSCAFG00000018466	ADAP2	6.92196	4.25267	0.0839511
ENSCAFG00000011443	IL10	4.00564	7.58327	0.0839511
ENSCAFG00000014879	LRRC25	7.58654	5.58999	0.0839511
ENSCAFG00000023592	SLC8A1	7.15775	6.48662	0.0839511
ENSCAFG00000000975	NFAM1	3.53592	8.64384	0.0839511
ENSCAFG00000005535	SRGAP3	5.59267	4.75461	0.0839511
ENSCAFG00000010791	ANKRD44	7.99383	3.15194	0.0839511
ENSCAFG00000009978	ETS2	9.83854	2.70796	0.085147
ENSCAFG00000011086	SLC16A6	4.83306	4.51983	0.085147
ENSCAFG00000001358	AGTPBP1	8.70843	1.32817	0.085147
ENSCAFG00000002171	SYK	9.00784	4.90716	0.085147
ENSCAFG00000008477	BLNK	4.74439	6.4169	0.0861851
ENSCAFG00000016833	SNX11	8.43494	1.52632	0.0866202
ENSCAFG00000003192	SLC31A2	4.85595	3.76608	0.086853
ENSCAFG00000013102	GLUL	10.9281	3.5435	0.0871547
ENSCAFG00000018164	CCL4	-8.33613	17.3996	0.0873078
ENSCAFG00000037735		10.5414	2.4682	0.0881859
ENSCAFG00000001965	DNAJB5	-8.33613	11.1154	0.0893339
ENSCAFG00000029158	ZNF385A	8.3516	4.09123	0.090198
ENSCAFG00000019685	CARD9	4.81467	6.02417	0.092895
ENSCAFG00000012086	CTSS	10.5262	6.44107	0.092895
ENSCAFG00000014836	TNIP2	6.19323	3.20366	0.0938067
ENSCAFG00000014543	SH3TC1	7.46634	3.91461	0.0938067
ENSCAFG00000019552	ARHGAP45	5.53546	10.2886	0.0956375
ENSCAFG00000017124	ZBTB7B	9.2456	1.77284	0.0956375
ENSCAFG00000003198	FKBP15	9.38789	2.16827	0.096243
ENSCAFG00000006888	IL31RA	3.938	7.44798	0.0977452
ENSCAFG00000010161	LPL	7.17866	7.43345	0.0977452
ENSCAFG00000014564		-8.33613	13.3768	0.0977452
ENSCAFG00000013933	CYBB	7.99885	8.1688	0.099419
ENSCAFG00000003004	PPT1	11.4181	2.249	0.100533
ENSCAFG00000014095	DERL3	-8.33613	10.6724	0.100533
ENSCAFG00000011970	PARP14	7.82976	2.68366	0.100754
ENSCAFG00000009913	ADCY7	9.23182	2.33531	0.103301
ENSCAFG00000006995	RP1	-8.33613	12.745	0.103525
ENSCAFG00000028765		12.2742	3.41988	0.103525
ENSCAFG00000032529	COTL1	10.0774	2.46299	0.104697
ENSCAFG00000006762	ST18	-8.33613	11.9661	0.104697
ENSCAFG00000013698	ST6GAL1	6.21751	5.22238	0.104812
ENSCAFG00000016952	C6H16orf54	4.99081	3.5901	0.105741
ENSCAFG00000016170	RAB15	7.62264	2.46679	0.105988
ENSCAFG00000011353	DENND1B	8.05724	1.79563	0.105988
ENSCAFG00000010571	DAPP1	4.85303	5.66334	0.105988
ENSCAFG00000000281	ABRACL	9.46508	2.35651	0.106103
ENSCAFG00000007235	HIPK3	10.4601	1.28481	0.106532
ENSCAFG00000016623	VSIG4	7.55747	10.3471	0.106532
ENSCAFG00000004599	SLC9A3R1	8.10898	2.17694	0.108621
ENSCAFG00000001444	FGD2	-8.33613	15.7821	0.110278
ENSCAFG00000018306	STXBP2	9.34369	1.44429	0.110691
ENSCAFG00000018571	ADGRE1	5.66069	8.89337	0.110963
ENSCAFG00000004565	CD300E	3.73269	7.03737	0.111523
ENSCAFG00000024695	TNFAIP8L2	3.72634	5.85474	0.111523
ENSCAFG00000031968	C5H11orf52	-8.33613	11.3015	0.111523
ENSCAFG00000016633	HEPH	6.29569	6.76248	0.113872
ENSCAFG00000012070	FGR	3.42696	9.24156	0.115738
ENSCAFG00000007594	CD180	5.57724	8.72646	0.115987
ENSCAFG00000008901	BPI	10.6431	6.94111	0.115987
ENSCAFG00000032162		5.63602	9.22313	0.115987
ENSCAFG00000018201	RIOK3	8.86531	1.892	0.11626
ENSCAFG00000024858		-8.33613	11.7534	0.11646
ENSCAFG00000004186	PIP4K2A	10.5592	2.20478	0.11646
ENSCAFG00000007330	REEP5	9.89431	1.32812	0.117193
ENSCAFG00000011966	PSME2	9.45011	1.46244	0.117381
ENSCAFG00000015330		-8.33613	9.96395	0.118413
ENSCAFG00000000784	TTC38	8.84796	5.011	0.118712
ENSCAFG00000006594		10.5539	1.65346	0.118937
ENSCAFG00000031832	CCDC115	8.65241	1.63666	0.120548
ENSCAFG00000020082	DNM1	8.036	3.48663	0.121567
ENSCAFG00000001957	DOCK8	9.26959	5.61532	0.123087
ENSCAFG00000020360	ATP6V0D1	10.7446	1.62383	0.123087
ENSCAFG00000007346	VCPIP1	9.09921	1.35374	0.124193
ENSCAFG00000011454	SLC7A8	4.66807	10.9081	0.124193
ENSCAFG00000012938	MGAT1	9.41843	1.68579	0.124512
ENSCAFG00000017113	DCST1	-8.33613	10.4093	0.125604
ENSCAFG00000025436	C3AR1	7.18791	5.81111	0.12566
ENSCAFG00000001519	CSF2RB	7.69864	5.35456	0.125698
ENSCAFG00000028762	KLRG1	4.71267	6.81475	0.127434
ENSCAFG00000028978	IL2RG	6.92097	8.01305	0.127637
ENSCAFG00000001611	IRF5	8.02374	3.12839	0.130231
ENSCAFG00000031869		7.20066	8.80339	0.130231
ENSCAFG00000014575	TNS1	9.98643	3.81073	0.130231
ENSCAFG00000009095		8.46738	2.92355	0.133946
ENSCAFG00000004929	TMEM40	5.32893	4.9404	0.137018
ENSCAFG00000032631		-8.33613	10.2367	0.137018
ENSCAFG00000001506	CYTH4	8.35339	4.5874	0.137018
ENSCAFG00000010686	NLRP3	8.39459	4.67628	0.137536
ENSCAFG00000016316	PKN1	10.7357	1.59226	0.138319
ENSCAFG00000004019	ITSN2	10.2094	1.53699	0.141676
ENSCAFG00000005628	P2RY6	3.04526	6.04161	0.141676
ENSCAFG00000005397	CMTM7	6.92867	2.60749	0.143718
ENSCAFG00000028453		4.62641	8.82482	0.143912
ENSCAFG00000006376	N4BP2L2	8.73266	1.38022	0.144197
ENSCAFG00000028890	ZFP37	-8.33613	12.3526	0.144222
ENSCAFG00000014609	FERMT3	8.20073	5.49635	0.144222
ENSCAFG00000012052	IDH2	10.5186	1.49541	0.144222
ENSCAFG00000017257		11.8635	2.91006	0.144222
ENSCAFG00000019764	DENND2D	5.75811	4.74835	0.14579
ENSCAFG00000015047	IFFO1	7.8763	1.86057	0.14581
ENSCAFG00000008430	PAG1	5.69523	4.96244	0.14665
ENSCAFG00000023455	HAVCR1	8.14545	4.81058	0.14665
ENSCAFG00000000884	WDR27	3.7984	5.35211	0.147605
ENSCAFG00000000665	TAGAP	5.07756	7.22898	0.147605
ENSCAFG00000000785	PKDREJ	-8.33613	11.6262	0.147739
ENSCAFG00000019997	CMIP	8.89748	1.56859	0.147739
ENSCAFG00000008723	SPI1	9.88188	5.77303	0.148868
ENSCAFG00000001985	NFKBIE	7.21239	2.77106	0.148868
ENSCAFG00000001879	NUAK1	9.67724	2.72428	0.14913
ENSCAFG00000013774	MAP3K14	7.89087	2.16516	0.149715
ENSCAFG00000017628	C20H19orf38	4.93363	5.0994	0.149715
ENSCAFG00000010928	ACSL5	8.93034	2.77464	0.149715
ENSCAFG00000000647	SERAC1	8.76097	1.30443	0.150406
ENSCAFG00000000260	IFNGR1	9.8522	2.2105	0.150414
ENSCAFG00000030180	IL18	7.3469	5.15661	0.150732
ENSCAFG00000013782	CCRL2	-8.33613	11.4553	0.153501
ENSCAFG00000004604	TMEM104	9.17012	1.28782	0.153866
ENSCAFG00000028778		7.43238	2.11241	0.153973
ENSCAFG00000019555	DNASE1L1	11.2936	1.59887	0.153973
ENSCAFG00000010639	RESF1	9.6436	1.84233	0.153973
ENSCAFG00000028589	SELENOP	-8.33613	13.4005	0.153973
ENSCAFG00000010997	CD80	6.13842	4.55591	0.153973
ENSCAFG00000029125	SIRPB2	3.12963	7.83124	0.154579
ENSCAFG00000007131	MERTK	6.01582	4.71725	0.154579
ENSCAFG00000016761	CPEB4	8.49512	2.72128	0.155123
ENSCAFG00000002477	CORO2A	7.84516	2.98528	0.155552
ENSCAFG00000012408	RPS6KA1	9.92857	2.5986	0.155862
ENSCAFG00000005437	SLCO2B1	7.01716	4.95596	0.155879
ENSCAFG00000001711	HMOX1	11.0806	3.62209	0.158603
ENSCAFG00000004481	SLC6A6	12.2305	1.71402	0.158603
ENSCAFG00000011677	EPB41	9.86905	2.16954	0.159627
ENSCAFG00000003864	CLEC5A	4.25518	10.0823	0.159627
ENSCAFG00000031898	ATP6V0E1	10.8915	1.49508	0.159685
ENSCAFG00000030509		-8.33613	16.8847	0.161255
ENSCAFG00000028912	CD300H	6.60324	5.49075	0.162396
ENSCAFG00000011924	PSME1	10.2218	1.14044	0.163004
ENSCAFG00000017115	DNASE2	10.3792	2.15717	0.163767
ENSCAFG00000004820	ITGA9	6.62563	4.84553	0.163767
ENSCAFG00000008456	ARPC3	10.6409	1.31361	0.165486
ENSCAFG00000047959		-8.33613	11.0101	0.16576
ENSCAFG00000005870	RASGRP3	-8.33613	15.4891	0.167087
ENSCAFG00000019114	EBI3	-8.33613	14.352	0.167087
ENSCAFG00000006830	MSR1	8.60382	5.5502	0.167087
ENSCAFG00000016920	ABI3	4.76299	4.83816	0.16712
ENSCAFG00000013478	EDEM3	9.71323	1.2552	0.167968
ENSCAFG00000006219	SIGLEC1	6.35345	5.70698	0.167968
ENSCAFG00000001081	TIFAB	-8.33613	12.3445	0.167968
ENSCAFG00000009569	SPP1	11.4905	8.06268	0.16809
ENSCAFG00000014193	CERKL	6.46403	3.88098	0.170068
ENSCAFG00000004315	SYNDIG1	4.64905	5.70016	0.170134
ENSCAFG00000010654	AGPAT3	3.21881	8.82525	0.170134
ENSCAFG00000001114	ARHGAP18	9.97275	2.36073	0.170663
ENSCAFG00000031201		-8.33613	12.6198	0.171485
ENSCAFG00000013963	BCO2	6.5907	4.31301	0.171607
ENSCAFG00000014559	NIN	10.7266	1.37374	0.172378
ENSCAFG00000000983	SMDT1	8.56825	1.50068	0.172378
ENSCAFG00000014645	SLC11A1	10.2683	3.61702	0.172429
ENSCAFG00000007649	MPEG1	8.58512	8.65343	0.173324
ENSCAFG00000024944		8.87412	6.94058	0.173324
ENSCAFG00000007277	IL1RN	4.21225	6.82656	0.173324
ENSCAFG00000013926	FBXO33	7.40611	1.57845	0.176436
ENSCAFG00000008026		6.80314	4.91971	0.178487
ENSCAFG00000010876	TET2	9.2487	1.57262	0.179432
ENSCAFG00000043612		5.99217	3.2763	0.183325
ENSCAFG00000031225	PCP4L1	-8.33613	10.4824	0.183764
ENSCAFG00000002471	TRIM14	7.91769	3.69104	0.184232
ENSCAFG00000007127	LMO2	7.93325	4.11622	0.187545
ENSCAFG00000013743	FOXA1	6.23299	2.59064	0.187976
ENSCAFG00000002432	TSPAN13	4.90828	4.8904	0.187976
ENSCAFG00000004913	MARCO	-8.33613	18.4508	0.18813
ENSCAFG00000000225		5.03711	3.38639	0.18813
ENSCAFG00000006522	B3GLCT	9.26889	1.73322	0.18813
ENSCAFG00000013668		8.40585	5.87473	0.188369
ENSCAFG00000031198	SH2B2	7.53665	3.21985	0.189029
ENSCAFG00000004572	GIMAP8	-8.33613	14.8084	0.194707
ENSCAFG00000004358	IQSEC1	8.81111	1.86757	0.195516
ENSCAFG00000032412	FLI1	7.47562	4.61483	0.196312
ENSCAFG00000019772	CD53	-8.33613	11.6655	0.196749
ENSCAFG00000046434	RPP25	4.01751	5.60701	0.197427
ENSCAFG00000043123		-8.33613	9.61942	0.197461
ENSCAFG00000010948	PREX1	10.514	3.72682	0.198305
ENSCAFG00000018622	DAB2	10.8491	3.9218	0.199652
A.value: Average of Log2 value of average read count in each group, (Log2[Group A]+Log2[Group B])/2; Log2 value of average read count for each gene in the cell lines of Group A, Log2[Group B]: Log2 value of average read count for each gene in the cell lines of Group B.
M.value: Difference in Log2 value of average read count between cell lines of Group A and Group B, Log2[Group A]- Log2[Group B]: Log2 value of average read count for each gene in the cell lines of Group A, Log2[Group B]: Log2 value of average read count for each gene in the cell lines of Group B.
FDR: False discovery rate

## Sheet: Suppl 4
Supplementary Table 4. Differentially expressed genes downregulated in Group A compared to Group B.
ENSEMBL Gene ID	Gene symbol	A.value	M.value	FDR
ENSCAFG00000014752	TFPI	3.87113	-14.0697	3.92738e-07
ENSCAFG00000020432	WLS	5.37072	-11.0164	0.000256398
ENSCAFG00000009658	TFAP2A	2.49563	-11.3343	0.000364337
ENSCAFG00000015135	LDB2	2.40984	-11.7919	0.000364337
ENSCAFG00000005041	AXL	5.10531	-12.6464	0.000401385
ENSCAFG00000017343	KCNK10	3.31271	-10.9685	0.000401385
ENSCAFG00000016557	EXD2	9.05091	-3.66452	0.00118622
ENSCAFG00000006371	NRG1	6.7173	-8.24134	0.00118622
ENSCAFG00000000789	WNT7B	2.15696	-10.6954	0.00132331
ENSCAFG00000018381	ESM1	6.50997	-9.93441	0.00225476
ENSCAFG00000014322	PCOLCE	7.31358	-7.71694	0.00225476
ENSCAFG00000010693	FGF19	2.09555	-10.5726	0.00225476
ENSCAFG00000011907	PCBP3	1.83703	-9.6924	0.00283455
ENSCAFG00000001623	SLC24A2	2.09553	-10.439	0.00306584
ENSCAFG00000012414	FAM13C	3.06883	-10.4516	0.00392298
ENSCAFG00000014812	COL3A1	4.57681	-10.3467	0.00392298
ENSCAFG00000010930	COL16A1	4.57499	-9.39134	0.00392298
ENSCAFG00000007590	ZNF507	3.57689	-8.74835	0.00394219
ENSCAFG00000011426	PTGIS	6.43925	-8.30166	0.0046833
ENSCAFG00000006634	JAKMIP2	1.47357	-9.29018	0.00544784
ENSCAFG00000016896	TGFB1I1	2.33727	-10.6929	0.00544784
ENSCAFG00000017863	MYOCD	3.98134	-8.99081	0.00544784
ENSCAFG00000003535	GLI3	2.02569	-10.2993	0.00544784
ENSCAFG00000048374		1.28181	-8.7466	0.00544784
ENSCAFG00000042625		3.12649	-9.25649	0.00558534
ENSCAFG00000047472		2.80359	-8.63531	0.00563879
ENSCAFG00000012931	KCNQ2	3.02688	-9.19428	0.00767347
ENSCAFG00000009506	ABI3BP	5.81024	-11.0131	0.00767347
ENSCAFG00000009821	PDZRN4	0.93277	-8.20858	0.00847258
ENSCAFG00000014923	FGF7	4.89938	-9.82765	0.00847258
ENSCAFG00000010431	CACNA2D2	3.88162	-9.47007	0.00847258
ENSCAFG00000002281	RECK	8.1551	-4.71888	0.00893583
ENSCAFG00000000223	GLI1	6.65791	-3.9895	0.00924849
ENSCAFG00000006923	ANO4	4.99953	-7.58541	0.0102631
ENSCAFG00000013693	DUOX2	3.57955	-10.2153	0.0102631
ENSCAFG00000046885		1.96617	-8.27539	0.0103325
ENSCAFG00000011911	COL6A1	9.12417	-9.58005	0.0103325
ENSCAFG00000015919	WNT5B	4.70717	-7.58722	0.0103325
ENSCAFG00000017829	CA4	0.820838	-7.88962	0.0103325
ENSCAFG00000014621	MECOM	3.71979	-7.57973	0.0103325
ENSCAFG00000032191	MAP1A	9.94636	-6.72087	0.0103325
ENSCAFG00000030910	NEU2	2.07287	-10.1641	0.0105583
ENSCAFG00000002156	TFAP2B	5.49717	-5.86175	0.0105583
ENSCAFG00000010469	CD200	1.95791	-10.1638	0.0108309
ENSCAFG00000018648	OSMR	6.42616	-8.45213	0.010905
ENSCAFG00000014926	DTWD1	8.59784	-3.0289	0.0111832
ENSCAFG00000000031	NETO1	1.87939	-10.1018	0.0111832
ENSCAFG00000018864	GPC3	4.62026	-7.83954	0.0112405
ENSCAFG00000019938	ABL1	9.77196	-2.26871	0.0112405
ENSCAFG00000006492	B4GALNT4	2.35086	-7.77291	0.0114247
ENSCAFG00000012391	PDE3A	4.71369	-8.58444	0.0114361
ENSCAFG00000017542	S100A13	4.92557	-5.03734	0.0114557
ENSCAFG00000012923	DSCAML1	1.07881	-8.40557	0.0118274
ENSCAFG00000018405	FST	2.58174	-8.28225	0.015681
ENSCAFG00000017623	LRRC49	7.19413	-3.1885	0.0169429
ENSCAFG00000003568	CPT1C	2.35627	-9.07474	0.0193001
ENSCAFG00000015799	CRMP1	4.25445	-7.87583	0.0193001
ENSCAFG00000003720	NRCAM	5.53494	-8.29803	0.0207901
ENSCAFG00000008071	FAM160A1	4.02083	-6.68832	0.0210647
ENSCAFG00000004110	TRPC3	0.59975	-7.44745	0.0215251
ENSCAFG00000005914	TMTC2	3.78985	-7.77434	0.0215251
ENSCAFG00000005926	FGF14	2.81022	-6.69353	0.0215251
ENSCAFG00000043521	TRIQK	1.3721	-6.92032	0.0215251
ENSCAFG00000014523	ENO2	4.38232	-6.27355	0.0215251
ENSCAFG00000002008	RUNX2	5.11388	-5.84319	0.0215251
ENSCAFG00000004694	PTCH2	5.57733	-4.71559	0.0215251
ENSCAFG00000019990	IER5L	7.26924	-2.76902	0.0215251
ENSCAFG00000029901	C1QTNF2	4.62548	-6.73588	0.0215251
ENSCAFG00000001635	MLLT3	6.36414	-5.2492	0.0220711
ENSCAFG00000001792	LIMCH1	2.91785	-8.90114	0.0228706
ENSCAFG00000004821	GLI2	4.20841	-7.49198	0.0233284
ENSCAFG00000037290		1.70357	-7.60133	0.0233284
ENSCAFG00000011572	KCNG1	1.73932	-7.72658	0.0233284
ENSCAFG00000015457	TSPAN11	3.11423	-7.82204	0.0233284
ENSCAFG00000008883	TLL1	2.69069	-6.92928	0.0233379
ENSCAFG00000016956	KCNMB1	2.62217	-8.32236	0.0244489
ENSCAFG00000016716	CPLX2	4.45261	-6.73854	0.0244489
ENSCAFG00000010582	BOC	3.80303	-6.88722	0.0244489
ENSCAFG00000003065	SLC35A1	8.39396	-3.15082	0.0255325
ENSCAFG00000009385	CHST1	3.49728	-7.58774	0.0255325
ENSCAFG00000031933		6.74717	-2.91798	0.0262598
ENSCAFG00000020075		1.1184	-8.48474	0.0290802
ENSCAFG00000003966	ANKRD50	8.63108	-2.33129	0.0298809
ENSCAFG00000010196	CCDC34	9.62909	-1.71513	0.0302209
ENSCAFG00000002077	CA9	4.37596	-7.87603	0.0302209
ENSCAFG00000009214	DCBLD2	10.6928	-2.28688	0.0302674
ENSCAFG00000004094	DLL1	3.04817	-6.7767	0.0312989
ENSCAFG00000011401	KIRREL1	5.61843	-6.4328	0.0312989
ENSCAFG00000004374	SOX9	1.05855	-8.29053	0.0312989
ENSCAFG00000006454	ELK3	9.70756	-1.88111	0.0312989
ENSCAFG00000001067	RSPO3	1.12829	-8.43	0.0312989
ENSCAFG00000028461	LOX	5.46601	-8.25116	0.0328961
ENSCAFG00000016769	NES	6.27186	-7.63247	0.033369
ENSCAFG00000002742	FAM126A	9.99083	-1.80017	0.0338281
ENSCAFG00000000934	COL14A1	5.72191	-5.97412	0.0346433
ENSCAFG00000032187	RNF152	0.915723	-6.49321	0.0346989
ENSCAFG00000017875	ARHGAP44	5.77726	-5.61507	0.0348629
ENSCAFG00000010858	LSAMP	0.974007	-8.19596	0.0348629
ENSCAFG00000002377	POLR1E	9.89049	-2.63973	0.0348629
ENSCAFG00000012088	TUBGCP4	9.77024	-2.40364	0.0348629
ENSCAFG00000009895	IFT57	8.77945	-1.73254	0.0348629
ENSCAFG00000014451	MAOB	3.48998	-8.18943	0.0379339
ENSCAFG00000015326	SLC38A5	2.92477	-6.9669	0.0389729
ENSCAFG00000013507	GOLM2	9.91939	-2.36583	0.043298
ENSCAFG00000018325	KIF26A	0.136893	-6.45677	0.0433478
ENSCAFG00000014083	ADAMTS14	0.708009	-7.75906	0.0434272
ENSCAFG00000005173	NKX2-2	1.79643	-7.68769	0.0463347
ENSCAFG00000005061	LMO7	6.10489	-5.43212	0.0463347
ENSCAFG00000015585	LRRC9	0.11477	-6.24788	0.04635
ENSCAFG00000013132	FOSL1	8.22933	-2.67104	0.046759
ENSCAFG00000014548	FBN1	9.31165	-6.32265	0.0479655
ENSCAFG00000002304	GNE	9.10011	-2.37969	0.0481521
ENSCAFG00000008617	GLRB	2.01741	-7.11285	0.0481521
ENSCAFG00000014796	GULP1	0.663032	-7.57401	0.0481521
ENSCAFG00000017278	TAF9B	0.62858	-7.58462	0.0481521
ENSCAFG00000018951	CDH6	-8.33613	-14.7993	0.0483922
ENSCAFG00000024385	ADGRG1	5.25052	-6.82134	0.0483922
ENSCAFG00000004591	C1QL3	1.6717	-6.54209	0.0483922
ENSCAFG00000006196	CPNE4	1.32254	-6.89303	0.0492393
ENSCAFG00000000798		4.92677	-5.49199	0.0499284
ENSCAFG00000011823	MN1	-0.132677	-6.70689	0.0499284
ENSCAFG00000000990	TCF7	2.8885	-6.91751	0.0499284
ENSCAFG00000006674	SPINK5	1.89082	-6.98033	0.0499284
ENSCAFG00000001988	DMRT2	0.66898	-7.58591	0.0499284
ENSCAFG00000005624	DIP2C	2.91012	-7.38519	0.0499284
ENSCAFG00000015625	FMN2	1.9355	-6.98038	0.0499284
ENSCAFG00000002316	MLIP	1.78747	-6.60629	0.051067
ENSCAFG00000003267	RGS3	8.4257	-1.5866	0.051067
ENSCAFG00000016121	SYT7	4.43483	-5.54238	0.051067
ENSCAFG00000008350	PKIA	3.15208	-6.32158	0.0512665
ENSCAFG00000011174	CDAN1	9.03938	-2.33372	0.0512665
ENSCAFG00000018173	LAMA3	6.08651	-6.20282	0.0516724
ENSCAFG00000019098	FSD1	0.034161	-6.44979	0.0516724
ENSCAFG00000011354	CASTOR2	8.42324	-2.80516	0.0516724
ENSCAFG00000000255	B4GALNT1	3.33022	-6.03728	0.0517329
ENSCAFG00000008978	EVA1C	-8.33613	-15.0615	0.0517329
ENSCAFG00000017018	COL1A1	7.40015	-7.00268	0.0517329
ENSCAFG00000012226	COL6A3	6.9075	-6.97605	0.0517329
ENSCAFG00000012963	MGP	2.16104	-7.44392	0.0523885
ENSCAFG00000048270		0.0480713	-6.47761	0.0525133
ENSCAFG00000016672	LCORL	8.72035	-1.53591	0.0539248
ENSCAFG00000009755	SALL1	0.521242	-7.38553	0.0546207
ENSCAFG00000029101	NOG	1.10502	-6.38347	0.0555698
ENSCAFG00000009337	TUBB2B	8.24935	-2.7506	0.0555698
ENSCAFG00000017877	STRA6	1.51402	-6.03473	0.0558236
ENSCAFG00000005058	SCN1A	-0.0193375	-6.13475	0.0561356
ENSCAFG00000013667	ARHGEF10	4.57646	-6.77669	0.0564179
ENSCAFG00000023802	ARMCX1	3.72125	-6.03287	0.0566107
ENSCAFG00000010287	TSPAN5	5.05983	-4.43785	0.0566107
ENSCAFG00000049291		0.445831	-7.13961	0.0568538
ENSCAFG00000008638	ARHGEF26	1.92053	-6.15017	0.0577218
ENSCAFG00000013288	ADAMTSL3	0.498462	-7.24487	0.0581533
ENSCAFG00000031129	TOMM5	10.2312	-2.42539	0.0588846
ENSCAFG00000017951	DTNA	2.6689	-6.4743	0.0611846
ENSCAFG00000010664	ANO1	-8.33613	-14.6186	0.0612809
ENSCAFG00000017037	MUC1	4.01657	-5.56335	0.0612809
ENSCAFG00000003775	OSR1	3.90711	-6.17563	0.0631298
ENSCAFG00000012056	ZSCAN29	8.36386	-2.39603	0.0632746
ENSCAFG00000004369	NOX4	1.43403	-5.92426	0.0632746
ENSCAFG00000045807		-0.456489	-6.05927	0.0632746
ENSCAFG00000001883	GABRA1	1.30894	-6.98007	0.0632746
ENSCAFG00000009254	GALNT5	-8.33613	-13.9825	0.0647181
ENSCAFG00000006388	NTN4	7.66575	-5.27277	0.0675567
ENSCAFG00000002079	KDR	2.8464	-7.29689	0.0682853
ENSCAFG00000006142	DCN	3.38946	-7.85695	0.0685871
ENSCAFG00000030541	PDZRN3	-8.33613	-15.4627	0.0704123
ENSCAFG00000019993	S1PR1	7.75449	-3.45816	0.0704123
ENSCAFG00000011106	CALN1	0.0601007	-7.09245	0.0704123
ENSCAFG00000011930	CCNDBP1	8.81706	-2.27745	0.0707968
ENSCAFG00000029541	ATF5	4.93942	-3.36215	0.0708141
ENSCAFG00000016147	SYDE1	5.50602	-6.84145	0.0710177
ENSCAFG00000015002	PRRX1	6.38918	-6.33423	0.0712127
ENSCAFG00000029673		4.18134	-6.46083	0.0727073
ENSCAFG00000013985	P3H2	4.26545	-7.16415	0.0727073
ENSCAFG00000012376	VASH2	9.4066	-3.28806	0.0727544
ENSCAFG00000031193	SERTAD4	0.619394	-5.53389	0.07541
ENSCAFG00000018343	TMEM132E	-0.334668	-5.67371	0.07541
ENSCAFG00000000656	CTHRC1	1.07405	-6.69882	0.0777134
ENSCAFG00000003404	CAV1	8.55178	-6.69033	0.0778413
ENSCAFG00000020345	PTGFR	-8.33613	-13.8548	0.078308
ENSCAFG00000029425	SRPK3	1.39278	-6.95898	0.0788536
ENSCAFG00000009946	HEATR3	9.51813	-1.17696	0.0789328
ENSCAFG00000028621	OLFML2A	-8.33613	-14.3563	0.079539
ENSCAFG00000013723	SHF	4.43816	-4.28457	0.0839511
ENSCAFG00000007055	CHCHD7	5.73838	-3.19217	0.0839511
ENSCAFG00000014838	GRIA4	1.13325	-6.58043	0.0839511
ENSCAFG00000045949		-0.0999278	-5.97357	0.0839511
ENSCAFG00000011915		-8.33613	-13.3973	0.0839511
ENSCAFG00000003061	CFAP206	4.0811	-5.29039	0.0839511
ENSCAFG00000013907	VGF	8.72576	-3.50801	0.0839511
ENSCAFG00000013252	NMNAT2	4.51868	-4.93743	0.0839511
ENSCAFG00000020276	CCN1	5.94846	-5.68739	0.0839511
ENSCAFG00000002702	COL12A1	4.72495	-6.5376	0.0839511
ENSCAFG00000015703	LRRN4CL	5.40394	-4.64773	0.0839511
ENSCAFG00000005133	LTBP4	8.19756	-4.07601	0.085147
ENSCAFG00000005108	COQ8B	8.61853	-1.24397	0.085147
ENSCAFG00000017090	SPATA20	0.844062	-6.0696	0.085147
ENSCAFG00000019862	MRPS2	9.05629	-1.26522	0.085147
ENSCAFG00000001718	LRRC4	1.79025	-6.63943	0.085147
ENSCAFG00000014039	TRIP6	5.68638	-3.14389	0.085147
ENSCAFG00000003752	KCNS3	0.524102	-5.34331	0.085147
ENSCAFG00000002334	MELK	10.1842	-2.11229	0.085147
ENSCAFG00000013736	SPATA5L1	8.81717	-2.18846	0.0853314
ENSCAFG00000000144	CCDC68	1.72181	-6.52165	0.0853504
ENSCAFG00000002645	KCNQ5	3.57867	-6.23057	0.0853504
ENSCAFG00000013665	KCND3	0.102885	-6.45372	0.0862577
ENSCAFG00000000920	VGLL2	3.40395	-7.57467	0.086853
ENSCAFG00000006579	MEDAG	5.74827	-7.05374	0.0873078
ENSCAFG00000010785	RBM20	0.711501	-5.76605	0.0893339
ENSCAFG00000012986	ADAM12	8.02647	-6.02057	0.0893339
ENSCAFG00000002069	COL1A2	9.93555	-8.05896	0.0895582
ENSCAFG00000008335	ODAPH	0.631531	-5.39392	0.0908058
ENSCAFG00000011580	ENPEP	2.64313	-6.88248	0.0922901
ENSCAFG00000003402	CAV2	10.4645	-3.81278	0.092895
ENSCAFG00000002588	IL11	5.11255	-4.93016	0.092895
ENSCAFG00000017188	NAP1L2	1.32623	-5.66094	0.092895
ENSCAFG00000015943	PRTG	1.93856	-5.54711	0.092895
ENSCAFG00000009564	ATP2B4	10.9059	-1.67854	0.092895
ENSCAFG00000006138	LUM	-8.33613	-16.1485	0.0938067
ENSCAFG00000006542	PPP2R2B	4.16549	-6.55609	0.0938067
ENSCAFG00000010038	NUAK2	3.91866	-4.0521	0.0938067
ENSCAFG00000011434	UBR1	9.78607	-2.07458	0.0956375
ENSCAFG00000020131	NIBAN2	11.5091	-1.3593	0.0977452
ENSCAFG00000004299	GAD2	5.61935	-4.9502	0.0977452
ENSCAFG00000013237	SH3GL3	5.7659	-5.99245	0.0977452
ENSCAFG00000012718	CPXM2	7.09792	-3.96273	0.0987618
ENSCAFG00000015318	AP4E1	9.84944	-1.87829	0.0987618
ENSCAFG00000011960	C4H1orf198	9.84214	-1.51079	0.0987618
ENSCAFG00000012255	RAB17	-0.499913	-5.34322	0.0987618
ENSCAFG00000007352	ADAMTS6	6.79262	-3.191	0.098763
ENSCAFG00000017281	ADRA1B	1.89176	-6.86154	0.098763
ENSCAFG00000011689	OPRD1	2.89694	-5.94275	0.098763
ENSCAFG00000017697	ARMCX4	3.64109	-7.1232	0.098763
ENSCAFG00000032519		0.628881	-5.51475	0.0995267
ENSCAFG00000002427	TMOD1	3.19687	-5.59788	0.0995267
ENSCAFG00000001460	PTPRD	0.677714	-5.68289	0.100047
ENSCAFG00000002382	FBXO10	7.69014	-2.68647	0.100533
ENSCAFG00000031117		-0.331355	-5.68033	0.102499
ENSCAFG00000003737	PARD3	10.609	-1.88074	0.102923
ENSCAFG00000016732	SIPA1L1	10.3241	-1.65635	0.103525
ENSCAFG00000030134	GBA2	9.21799	-2.09299	0.103525
ENSCAFG00000008210	GREM1	4.21427	-6.78818	0.103615
ENSCAFG00000032347	RRAGA	9.15995	-1.69997	0.104697
ENSCAFG00000005766	SYT1	5.33025	-6.78791	0.104931
ENSCAFG00000023134	TNFRSF12A	10.3945	-2.80029	0.105988
ENSCAFG00000017797	TCEAL1	-8.33613	-13.6603	0.106532
ENSCAFG00000018236	LRCH2	4.83638	-5.41875	0.106532
ENSCAFG00000000868	SMOC2	5.04852	-7.03921	0.106693
ENSCAFG00000018661	LIFR	7.70125	-6.04178	0.106819
ENSCAFG00000015845	KIF26B	1.46324	-5.20494	0.107555
ENSCAFG00000013241	APOLD1	-0.391829	-5.39933	0.108621
ENSCAFG00000015978	UGDH	11.436	-1.38251	0.109291
ENSCAFG00000001438	PI16	0.871467	-5.95822	0.110775
ENSCAFG00000011872	G6PC2	-0.0750803	-6.19288	0.111419
ENSCAFG00000031569		0.756553	-9.68653	0.111419
ENSCAFG00000001498	MPDZ	7.67244	-6.97435	0.111523
ENSCAFG00000014837	COL5A2	10.4308	-6.94284	0.111523
ENSCAFG00000005297	ALK	2.64432	-5.44946	0.112205
ENSCAFG00000019036	LIPG	11.0633	-2.53109	0.113567
ENSCAFG00000003100	MINDY4	6.5369	-2.58878	0.114471
ENSCAFG00000018398	CDCA4	9.67586	-1.27638	0.114486
ENSCAFG00000025255	PEAK1	9.74089	-1.82726	0.115738
ENSCAFG00000043940		-0.498518	-5.34601	0.115934
ENSCAFG00000001502	CARD10	5.97434	-5.89425	0.115987
ENSCAFG00000009481	SEMA3G	1.43963	-6.07795	0.115987
ENSCAFG00000013263	MGMT	-0.0577619	-5.90281	0.11646
ENSCAFG00000018564	GRIA3	4.0976	-6.96774	0.11646
ENSCAFG00000004600	SERP2	1.0207	-6.21482	0.116876
ENSCAFG00000018070	DSC1	1.99722	-6.34196	0.117193
ENSCAFG00000007379	CAMK4	0.808936	-5.98007	0.117193
ENSCAFG00000004768	STAC	2.69644	-6.51806	0.117193
ENSCAFG00000005606	PAK4	8.12942	-1.14925	0.118712
ENSCAFG00000032525	AHNAK	12.899	-1.9165	0.119265
ENSCAFG00000010340	PHC2	11.3681	-1.19486	0.120308
ENSCAFG00000012775	CTBP2	9.84689	-1.44698	0.120835
ENSCAFG00000019623	FBXL16	2.81298	-5.87143	0.121647
ENSCAFG00000000430	ESR1	1.27878	-4.82337	0.121789
ENSCAFG00000012663	GPC1	7.13296	-4.57463	0.121789
ENSCAFG00000032063		8.23324	-1.53681	0.121907
ENSCAFG00000011874	DOK5	-8.33613	-13.4476	0.123087
ENSCAFG00000003327	COL27A1	3.59804	-6.14342	0.123161
ENSCAFG00000014358	CASK	8.40936	-1.5146	0.123313
ENSCAFG00000013351	PTCHD1	1.46701	-6.0648	0.123313
ENSCAFG00000000145	RAB27B	3.0482	-5.95237	0.123313
ENSCAFG00000013867	LRRC75B	-0.205451	-5.83705	0.124193
ENSCAFG00000010864	SCN3A	-8.33613	-11.984	0.124193
ENSCAFG00000043540		3.16251	-5.44055	0.124193
ENSCAFG00000014346	C1S	2.10141	-5.63939	0.125223
ENSCAFG00000003844	RUVBL2	10.265	-1.32275	0.125223
ENSCAFG00000011659	ATP9A	6.58067	-5.08114	0.12566
ENSCAFG00000016051	CACNA1C	2.14845	-4.53548	0.1296
ENSCAFG00000000795	PDE10A	-0.278993	-5.78506	0.130231
ENSCAFG00000008752	FRAS1	6.24866	-4.0077	0.130231
ENSCAFG00000010115	TMEFF2	7.57558	-5.339	0.13069
ENSCAFG00000032608	LURAP1L	-8.33613	-11.7659	0.130815
ENSCAFG00000016987	ITGA3	9.97829	-5.43399	0.131874
ENSCAFG00000001598	HAUS6	9.41328	-1.82424	0.133533
ENSCAFG00000030694	TMEM38A	5.26469	-2.63555	0.133533
ENSCAFG00000004555	RARRES2	-8.33613	-15.9791	0.133804
ENSCAFG00000044459	HYPK	9.74469	-1.90763	0.137001
ENSCAFG00000004746	XRCC1	9.17028	-1.12565	0.137536
ENSCAFG00000010378	TAGLN3	1.10179	-5.34743	0.137942
ENSCAFG00000006578	COX7A1	-0.694078	-4.99332	0.13919
ENSCAFG00000014957	PRKAG3	-0.694078	-4.99332	0.13919
ENSCAFG00000006424	GXYLT2	1.41408	-5.19999	0.13919
ENSCAFG00000011222	TTBK2	8.94624	-1.8549	0.139609
ENSCAFG00000018020	COL4A5	-0.249042	-5.84496	0.141217
ENSCAFG00000012743	OAT	9.72882	-1.38851	0.141676
ENSCAFG00000015657	PCSK1N	1.45693	-5.14277	0.141676
ENSCAFG00000008587	SPATS2	9.98704	-1.82367	0.142456
ENSCAFG00000002096	UXS1	8.83224	-1.4335	0.143634
ENSCAFG00000013670	MAPT	5.4849	-3.10168	0.143634
ENSCAFG00000003406	MET	10.853	-2.44093	0.143634
ENSCAFG00000011172	FSTL1	6.86718	-5.51381	0.143881
ENSCAFG00000019681	SLC45A1	3.86365	-6.13383	0.144197
ENSCAFG00000008575	CUX2	5.36237	-4.42744	0.144222
ENSCAFG00000048945		-0.206637	-5.76015	0.144222
ENSCAFG00000004958	ATP1A3	1.72871	-4.29174	0.144222
ENSCAFG00000013412	MFAP1	10.2114	-1.42189	0.144222
ENSCAFG00000018844	ADAMTS12	-8.33613	-12.2446	0.144222
ENSCAFG00000004651	CBLC	4.88447	-5.35496	0.144222
ENSCAFG00000017615	ST8SIA5	2.05543	-5.71856	0.144222
ENSCAFG00000023910	LOXL1	7.1705	-4.96039	0.144222
ENSCAFG00000029379	UBE2S	11.7648	-1.33899	0.147324
ENSCAFG00000019941	EXOSC2	8.28327	-1.3947	0.147605
ENSCAFG00000001562	BNC2	8.0999	-2.69378	0.147739
ENSCAFG00000030285	CDR2L	9.90361	-2.46036	0.147739
ENSCAFG00000017527	SRPX2	5.25432	-6.26714	0.148868
ENSCAFG00000009486	RPGRIP1L	7.38299	-1.60697	0.14913
ENSCAFG00000010107	BMPR1B	2.76866	-6.21424	0.14913
ENSCAFG00000006091	KITLG	8.78623	-2.60759	0.14913
ENSCAFG00000011136	INPP5A	6.48134	-5.04429	0.14913
ENSCAFG00000012637		7.67203	-1.3382	0.149715
ENSCAFG00000041782		-0.390189	-5.56267	0.150406
ENSCAFG00000010804	SEMA3F	5.81465	-3.46151	0.150732
ENSCAFG00000020057	PLPPR5	-8.33613	-14.73	0.151708
ENSCAFG00000037410		-8.33613	-11.3727	0.153073
ENSCAFG00000002838	CFAP36	8.51549	-1.50512	0.153073
ENSCAFG00000024624	ZCCHC7	7.76245	-1.88377	0.153501
ENSCAFG00000012236	MLPH	0.415533	-5.00449	0.15362
ENSCAFG00000002916		10.0505	-1.38427	0.153973
ENSCAFG00000001814	PTK7	5.41564	-6.09702	0.153973
ENSCAFG00000045135		1.93776	-4.79816	0.155123
ENSCAFG00000043820		5.71942	-4.94935	0.155552
ENSCAFG00000006768	LRRC4C	-0.275389	-5.62265	0.155879
ENSCAFG00000009659	HR	7.43325	-4.05742	0.156741
ENSCAFG00000017482	ITGA11	-0.679007	-5.61423	0.157673
ENSCAFG00000019930	FIBCD1	-0.679007	-5.61423	0.157673
ENSCAFG00000045378		1.09439	-4.58631	0.158771
ENSCAFG00000017405	RGL3	0.752469	-5.68793	0.158771
ENSCAFG00000012043	ADAL	7.4948	-2.24096	0.159384
ENSCAFG00000010521	LGR6	2.57626	-5.41219	0.159384
ENSCAFG00000012803	RIN1	6.29823	-3.78894	0.159384
ENSCAFG00000018423	ITGA2	9.69076	-3.48049	0.159627
ENSCAFG00000019678	ENTR1	8.51155	-1.13927	0.162396
ENSCAFG00000004753	ARPP21	1.72115	-5.77034	0.163004
ENSCAFG00000045997		0.231114	-4.61398	0.167087
ENSCAFG00000011123	LRRC27	1.42287	-5.61916	0.167087
ENSCAFG00000012063	BMX	2.50335	-4.38397	0.16712
ENSCAFG00000000767	CELSR1	-0.403402	-5.57467	0.16712
ENSCAFG00000014293		-0.376653	-5.62817	0.16712
ENSCAFG00000001738	GRM8	2.13098	-5.33598	0.167968
ENSCAFG00000015104	GABPB1	8.49278	-1.85171	0.167968
ENSCAFG00000010478	CTTN	11.3319	-2.33952	0.168955
ENSCAFG00000001902	TJP2	10.7523	-1.77559	0.170065
ENSCAFG00000003615	ZYX	10.2316	-2.07441	0.170134
ENSCAFG00000006573	TAFA4	2.35086	-4.87649	0.170134
ENSCAFG00000016905	TLN2	9.26744	-1.79084	0.170134
ENSCAFG00000011912	VAX1	0.759806	-5.69304	0.170134
ENSCAFG00000015230	TRPM7	11.1023	-1.7982	0.171485
ENSCAFG00000003410	ST7	8.68104	-1.91846	0.173089
ENSCAFG00000005012	TMEM163	4.9819	-3.57291	0.173392
ENSCAFG00000004865	SMARCD3	5.49173	-3.50998	0.176138
ENSCAFG00000008482	JAM2	2.76207	-4.53095	0.177844
ENSCAFG00000029786	BDKRB2	3.01131	-5.37552	0.183085
ENSCAFG00000032569	RBP1	-8.33613	-11.1631	0.183085
ENSCAFG00000011806	PRR29	-0.508853	-5.27393	0.184078
ENSCAFG00000018950	ANKRD13B	7.21723	-1.83122	0.186326
ENSCAFG00000047689		-8.33613	-10.575	0.186685
ENSCAFG00000017080	EPN3	-8.33613	-13.0891	0.187976
ENSCAFG00000008170	JPH1	1.39943	-5.24387	0.187976
ENSCAFG00000033145		3.03283	-3.76491	0.187976
ENSCAFG00000001106	LAMA2	2.43456	-5.13578	0.18813
ENSCAFG00000049985		-1.04989	-4.87246	0.18813
ENSCAFG00000003044	SCRN1	6.49793	-3.25289	0.188322
ENSCAFG00000048561	SVIP	4.96491	-6.16242	0.191667
ENSCAFG00000013902	TTC12	0.100652	-4.49641	0.191724
ENSCAFG00000002847	EPB41L4B	3.54347	-5.81527	0.194707
ENSCAFG00000020059	CNTNAP4	-8.33613	-15.1915	0.195516
ENSCAFG00000005288	TIE1	-8.33613	-10.4774	0.197427
ENSCAFG00000005717	NEB	6.69723	-3.20513	0.197461
ENSCAFG00000010243	ARL3	8.13804	-1.48889	0.198889
A.value: Average of Log2 value of average read count in each group, (Log2[Group A]+Log2[Group B])/2; Log2 value of average read count for each gene in the cell lines of Group A, Log2[Group B]: Log2 value of average read count for each gene in the cell lines of Group B.
M.value: Difference in Log2 value of average read count between cell lines of Group A and Group B, Log2[Group A]- Log2[Group B]: Log2 value of average read count for each gene in the cell lines of Group A, Log2[Group B]: Log2 value of average read count for each gene in the cell lines of Group B.
FDR: False discovery rate

## Sheet: Suppl 5
Supplementary Table 5. Biological process terms that were enriched with differentially expressed genes in gene ontology analysis.
GO terms	FDR
GO:0006954~inflammatory response	7.27206e-08
GO:0098609~cell-cell adhesion	2.12252e-06
GO:0030199~collagen fibril organization	7.37741e-06
GO:0007165~signal transduction	1.12685e-05
GO:0030198~extracellular matrix organization	7.27856e-05
GO:0007229~integrin-mediated signaling pathway	0.000304607
GO:0007155~cell adhesion	0.000304607
GO:0007169~cell surface receptor protein tyrosine kinase signaling pathway	0.000304607
GO:0006909~phagocytosis	0.000336216
GO:0033627~cell adhesion mediated by integrin	0.000460783
GO:0019221~cytokine-mediated signaling pathway	0.000842484
GO:0006911~phagocytosis, engulfment	0.00106204
GO:0007224~smoothened signaling pathway	0.00237332
GO:0030335~positive regulation of cell migration	0.00286186
GO:0045944~positive regulation of transcription by RNA polymerase II	0.00354262
GO:0038063~collagen-activated tyrosine kinase receptor signaling pathway	0.00806156
GO:0030155~regulation of cell adhesion	0.00806156
GO:0030036~actin cytoskeleton organization	0.00806156
GO:0001649~osteoblast differentiation	0.00858355
GO:0050853~B cell receptor signaling pathway	0.00929104
GO:0007160~cell-matrix adhesion	0.0117256
GO:2000096~positive regulation of Wnt signaling pathway, planar cell polarity pathway	0.0117527
GO:0002224~toll-like receptor signaling pathway	0.0148874
GO:0001501~skeletal system development	0.0182009
GO:0035791~platelet-derived growth factor receptor-beta signaling pathway	0.0208847
GO:0051056~regulation of small GTPase mediated signal transduction	0.0222304
GO:0016477~cell migration	0.0223503
GO:0007275~multicellular organism development	0.0299308
GO:0002062~chondrocyte differentiation	0.0299308
GO:0032722~positive regulation of chemokine production	0.0313553
GO:0032735~positive regulation of interleukin-12 production	0.0313553
GO:0035556~intracellular signal transduction	0.0313553
GO:0030833~regulation of actin filament polymerization	0.0334337
GO:0006935~chemotaxis	0.0362892
GO:0006955~immune response	0.0437795
GO:0071230~cellular response to amino acid stimulus	0.0477408
GO:0031663~lipopolysaccharide-mediated signaling pathway	0.0483442
GO:0008284~positive regulation of cell population proliferation	0.0483442
GO:0072089~stem cell proliferation	0.0487203
FDR: False discovery rate

## Sheet: Suppl 6
Supplementary Table 6. Cellular component terms that were enriched with differentially expressed genes in gene ontology analysis.
GO terms	FDR
GO:0005886~plasma membrane	1.61543e-16
GO:0062023~collagen-containing extracellular matrix	9.84263e-09
GO:0005581~collagen trimer	3.9483e-07
GO:0005788~endoplasmic reticulum lumen	0.000116137
GO:0009897~external side of plasma membrane	0.000116137
GO:0005576~extracellular region	0.00014036
GO:0045121~membrane raft	0.000222843
GO:0016020~membrane	0.000240757
GO:0008305~integrin complex	0.000524629
GO:0031012~extracellular matrix	0.00137717
GO:0043197~dendritic spine	0.00366745
GO:0001726~ruffle	0.00414805
GO:0005604~basement membrane	0.00414805
GO:0043020~NADPH oxidase complex	0.00479182
GO:0043235~receptor complex	0.00479182
GO:0070062~extracellular exosome	0.00790232
GO:0030666~endocytic vesicle membrane	0.00811201
GO:0042383~sarcolemma	0.0261544
GO:0043025~neuronal cell body	0.0291065
GO:0005615~extracellular space	0.0299868
GO:0005925~focal adhesion	0.0310744
FDR: False discovery rate

## Sheet: Suppl 7
Supplementary Table 7. Molecular function terms that were enriched with differentially expressed genes in gene ontology analysis.
GO terms	FDR
GO:0005201~extracellular matrix structural constituent	2.65186e-06
GO:0005178~integrin binding	7.92085e-06
GO:0030020~extracellular matrix structural constituent conferring tensile strength	0.000238076
GO:0019955~cytokine binding	0.00192286
GO:0005515~protein binding	0.00260315
GO:0005085~guanyl-nucleotide exchange factor activity	0.00455185
GO:0005518~collagen binding	0.00518897
GO:0008201~heparin binding	0.0360169
FDR: False discovery rate

## Sheet: Suppl 8
Supplementary Table 8. Pathways enriched with differentially expressed genes in kyoto encyclopedia of genes and genomes (KEGG) pathway analysis.
Pathways	FDR
Cytoskeleton in muscle cells	0.000792723
ECM-receptor interaction	0.00198495
Protein digestion and absorption	0.00198495
Focal adhesion	0.00275082
Leishmaniasis	0.00610048
Rheumatoid arthritis	0.00652226
Phagosome	0.00727644
Pathways in cancer	0.0118324
Proteoglycans in cancer	0.0118324
PI3K-Akt signaling pathway	0.0153171
Osteoclast differentiation	0.0153171
Axon guidance	0.0207566
Arrhythmogenic right ventricular cardiomyopathy	0.0207566
Cytokine-cytokine receptor interaction	0.021026
Rap1 signaling pathway	0.0297406
Hypertrophic cardiomyopathy	0.0492013
Viral protein interaction with cytokine and cytokine receptor	0.0498552
FDR: False discovery rate
